# Supplementary material for: The Dietary Intake of Carrot-Derived Rhamnogalacturonan-I Accelerates and Augments the Innate Immune and Anti-Viral Interferon Response to Rhinovirus Infection and Reduces Duration and Severity of Symptoms in Humans in a Randomized Trial
Source: Nutrients. 2021 Dec 8;13(12):4395. doi: 10.3390/nu13124395 (PMC8704532; doi:10.3390/nu13124395)
Supplement: Supplementary file 1 [file nutrients-13-04395-s001.zip]

Archive with 1 entries (1 files):
- nutrients-1467603-supplementary.pdf
